# Supplementary material for: Frequency and clinical impact of retained implantable cardioverter defibrillator lead materials in heart transplant recipients
Source: PLoS One. 2017 May 2;12(5):e0176925. doi: 10.1371/journal.pone.0176925 (PMC5413001; doi:10.1371/journal.pone.0176925)
Supplement: S1 Table — (XLSX) [file pone.0176925.s001.xlsx]

## Sheet: Sheet1
No	Sex Male=1 female=2	Age at HTPL	BMI	NYHA Fc at HTPL	Etilology 1=Dilated 2=Ischemic 3=Valvular 4=Congenital 5=myocarditis 6=Hypertrophic 7=others	Hx of AF 0=no 1=yes	Hx of Ventricular Arrhythmia 0=no 1=yes	HT 0=no 1=yes	DM 0=no 1=yes	Dyslipidemia 0=no 1=yes	Smoking 0=no 1=yes	Device type 1=ICD 2=CRT-D	No. of leads	Device implantation to HTPL date	Retained lead materials after HTPL 0=no 1=yes	Components of retained lead materials 1=coil 2=lead 3=coil and lead	Extent of retained lead materials 1=SVC 2=From SVC to Left or Right brachiocephalic vein 3=From SVC to Left or Right subclavian vein	f/u month after HTPL	Complication due to lead fragement	infection 0=no 1=yes	death 0=no 1=yes	Cause of death
1	1	56	25.5943	4	1	0	1	0	0	0	0	1	1	289	0	.	.	1	.	0	0	.
2	2	54	19.6094	3	1	0	1	1	0	1	0	1	2	1506	1	1	1	1	0	0	0	.
3	2	62	16.6493	4	1	1	1	0	0	0	0	1	2	4455	0	.	.	4	.	0	0	.
4	1	69	31.1951	3	2	1	1	0	1	0	0	1	2	4699	1	3	3	4	0	0	0	.
5	1	50	21.6333	3	1	1	0	0	0	0	0	1	1	886	0	.	.	7	.	0	0	.
6	1	37	27.5298	3	1	1	1	0	0	0	0	1	2	178	0	.	.	9	.	0	0	.
7	1	35	28.0516	3	2	0	1	0	0	0	0	2	3	677	0	.	.	15	.	0	0	.
8	2	63	19.1327	2	1	0	1	0	1	0	0	1	2	583	0	.	.	15	.	0	0	.
9	1	51	24.1115	3	4	0	1	0	0	0	0	1	1	18	0	.	.	16	.	0	0	.
10	1	55	23.2438	4	1	1	1	0	0	0	0	1	2	916	1	1	1	17	0	0	0	.
11	1	61	23.3185	4	3	1	1	0	0	0	0	1	2	1715	0	.	.	17	.	0	0	.
12	2	51	18.2899	3	1	0	1	0	0	0	0	1	1	559	0	.	.	18	.	0	0	.
13	1	48	24.224	3	6	1	1	1	0	0	0	1	1	2533	1	1	2	22	0	0	0	.
14	1	52	28.257	2	2	0	1	0	0	0	0	1	2	1038	1	1	2	23	0	0	0	.
15	1	65	21.717	3	1	0	1	0	0	0	0	1	2	723	1	3	3	23	0	0	0	.
16	1	52	16.9172	3	1	0	1	0	0	0	0	2	3	170	0	.	.	23	.	0	0	.
17	2	51	20.83	3	1	0	1	0	0	0	0	1	2	898	1	1	2	28	0	0	0	.
18	2	66	16.6493	3	1	0	0	0	0	0	0	1	2	694	0	.	.	28	.	0	0	.
19	1	65	23.6686	3	2	1	1	0	1	0	0	1	1	1279	1	1	1	29	0	0	0	.
20	2	44	19.5312	3	1	0	1	0	0	0	0	1	2	542	0	.	.	29	.	0	0	.
21	1	40	29.3977	3	2	0	0	0	0	0	0	1	1	691	0	.	.	30	.	0	0	.
22	2	49	23.6128	3	1	0	0	1	0	0	0	2	2	561	1	1	1	35	0	0	0	.
23	1	54	27.6361	3	1	0	1	0	0	0	0	1	1	464	0	.	.	35	.	0	0	.
24	1	60	22.1234	3	1	0	1	0	0	0	0	1	2	2114	1	1	1	42	0	0	0	.
25	1	31	23.5237	3	1	0	1	0	0	0	1	1	2	470	0	.	.	44	.	0	0	.
26	1	40	34.5143	3	1	0	1	0	0	0	0	1	1	490	0	.	.	46	.	0	0	.
27	1	67	20.5191	3	2	0	1	0	0	0	0	1	1	2988	1	3	3	48	0	0	0	.
28	1	55	27.0993	4	1	1	1	0	1	0	0	1	1	901	1	1	2	51	0	0	0	.
29	1	59	21.8741	3	1	0	0	0	0	0	0	2	3	442	0	.	.	59	.	0	0	.
30	1	42	16.7872	4	1	1	1	0	0	0	0	1	2	806	1	1	1	62	0	0	0	.
31	1	46	20.1048	2	6	1	1	0	0	0	0	1	1	1240	1	1	2	62	0	0	0	.
32	1	51	23.6652	2	1	1	1	0	0	0	0	1	1	1534	1	1	2	66	0	0	0	.
33	1	42	18.2066	3	6	1	1	0	0	0	0	1	1	1642	1	3	3	67	0	0	0	.
34	2	55	21.5045	3	1	1	0	0	1	0	0	1	2	335	0	.	.	67	.	0	0	.
35	1	61	25.2926	3	1	0	0	0	0	0	0	2	3	779	0	.	.	70	.	0	1	lung cancer
36	1	54	19.4674	3	1	0	1	0	0	0	0	1	2	705	0	.	.	73	.	0	0	.
37	1	35	22.5781	3	1	0	1	0	0	0	0	1	1	862	1	1	2	97	0	0	0	.
38	1	47	17.5056	2	3	0	1	0	0	0	0	1	2	2562	1	1	1	102	0	0	0	.
39	2	41	25.179	4	1	0	1	0	0	0	0	1	1	1227	1	3	3	109	0	0	1	sepsis, pneumonia
40	1	47	21.1026	3	2	0	1	0	0	0	0	1	1	490	0	.	.	174	.	0	1	sepsis
