# Supplementary material for: Frequency and clinical impact of retained implantable cardioverter defibrillator lead materials in heart transplant recipients
Source: PLoS One. 2017 May 2;12(5):e0176925. doi: 10.1371/journal.pone.0176925 (PMC5413001; doi:10.1371/journal.pone.0176925)
Supplement: S2 Table — (XLSX) [file pone.0176925.s002.xlsx]

## Sheet: Patients without ICD at HTPL
No.	Sex	Age at HTPL	Site of MR examination 1=brain 2=abdomene 3=low peripheral 4=C spine 5=L spine 6=hip 7=upper extremity 8=heart
1	F	58	1
2	F	57	1
3	F	57	1
4	M	52	3
5	M	57	1
6	M	57	5
7	M	57	2
8	M	57	1
9	M	57	1
10	M	57	1
11	M	57	6
12	M	44	5
13	M	58	1
14	M	58	3
15	M	58	2
16	M	58	1
17	F	19	1
18	F	19	1
19	F	19	1
20	F	19	1
21	M	42	1
22	M	42	1
23	M	42	4
24	M	42	3
25	M	42	1
26	M	42	4
27	M	21	1
28	M	49	7
29	M	49	1
30	M	44	2
31	M	44	1
32	M	44	1
33	M	45	1
34	M	60	1
35	M	60	1
36	F	56	5
37	F	56	4
38	M	12	1
39	M	16	1
40	F	56	1
41	F	56	1
42	F	56	3
43	F	56	3
44	F	58	1
45	F	58	1
46	M	51	1
47	M	51	1
48	M	51	1
49	M	51	5
50	M	44	1
51	M	44	1
52	M	44	1
53	M	44	1
54	M	43	1
55	M	43	2
56	M	43	2
57	M	53	6
58	M	26	2
59	M	26	1
60	M	26	3
61	M	66	1
62	M	66	1
63	M	32	5
64	M	32	5
65	M	32	4
66	M	28	1
67	M	47	1
68	F	33	3
69	M	47	1
70	M	47	1
71	F	13	3
72	M	49	5
73	M	39	1
74	M	34	1
75	F	63	3
76	F	63	1
77	F	63	3
78	M	29	1
79	M	50	1
80	M	50	1
81	M	36	1
82	M	12	1
83	F	26	1
84	F	26	1
85	M	45	6
86	M	45	6
87	M	45	6
88	M	29	1
89	M	29	1
90	M	29	1
91	M	43	1
92	M	43	1
93	M	43	5
94	M	43	5
95	M	43	5
96	M	35	1
97	M	35	6
98	M	35	1
99	M	35	1
100	F	34	1
101	F	34	1
102	M	56	1
103	M	56	1
104	M	56	5
105	M	40	1
106	M	40	1
107	M	47	1
108	M	31	1
109	M	45	5
110	M	20	1
111	M	20	1
112	M	45	1
113	M	45	1
114	F	53	1
115	M	14	1
116	M	14	1
117	F	18	1
118	F	18	1
119	M	60	1
120	M	60	1
121	F	11	1
122	F	11	1
123	M	41	5
124	M	50	5
125	M	50	1
126	M	50	1
127	F	53	5
128	F	53	1
129	F	53	5
130	M	66	1
131	M	66	1
132	M	54	1
133	M	49	1
134	M	49	1
135	M	49	1
136	M	49	1
137	M	49	1
138	M	49	1
139	M	49	1
140	M	49	1
141	M	71	5
142	F	14	3
143	M	73	5
144	M	73	3
145	M	46	4
146	F	27	1
147	F	27	1
148	M	20	1
149	M	27	1
150	M	56	1
151	M	29	1
152	M	29	1
153	F	47	1
154	F	47	1
155	M	28	1
156	M	39	1
157	M	58	1
158	M	58	1
159	M	3	1
160	M	3	1
161	F	48	1
162	F	48	1
163	F	48	1
164	F	48	1
165	M	47	1
166	M	47	1
167	M	49	1
168	M	49	1
169	M	49	5
170	F	43	1
171	M	31	1
172	F	7	1
173	F	7	1
174	M	39	6
175	M	48	1
176	M	48	1
177	M	40	1
178	M	30	1
179	M	30	1
180	F	41	1
181	M	51	1
182	M	17	1
183	M	59	2
184	M	34	1
185	M	34	1
186	M	56	1
187	F	50	1
188	F	50	1
189	F	50	1
190	F	50	1
191	F	40	2
192	M	46	1
193	M	29	1
194	F	41	1
195	F	41	1
196	F	41	5
197	F	41	3
198	F	41	1
199	F	41	7
200	F	41	4
201	M	62	1
202	M	62	1
203	M	62	1
204	M	61	1
205	M	61	1
206	M	50	1
207	M	30	1
208	M	30	6
209	M	30	6
210	M	30	6
211	M	30	6
212	M	44	3
213	M	18	6
214	M	21	1
215	M	39	1
216	F	3	1
217	F	56	2
218	F	56	1
219	F	51	5
220	M	36	2
221	M	56	1
222	F	56	5
223	M	64	1
224	M	64	1
225	M	62	3
226	M	62	3
227	M	62	2
228	F	8	4
229	M	47	1
230	F	3	1
231	M	6	1
232	M	15	6
233	M	34	1
234	M	34	1
235	F	22	1
236	M	55	1
237	F	8	8
238	M	28	6
239	M	52	1
240	M	52	1
241	F	44	2
242	M	69	1
243	M	69	1
244	M	61	5
245	M	48	1
246	M	48	1
247	M	13	1
248	M	13	1
249	F	59	1
250	F	59	1
251	M	18	1
252	M	58	1
253	M	58	1
254	M	58	1
255	M	61	5
256	F	41	1
257	M	63	1
258	M	63	1
259	F	54	1
260	M	56	1
261	F	29	3
262	F	39	1
263	F	39	1
264	F	14	1
265	M	55	1
266	M	55	5
267	M	35	1
268	M	70	1
269	M	57	7
270	M	57	4
271	F	22	4
272	M	39	1
273	M	39	6
274	M	13	1
275	M	13	1
276	M	7	1
277	M	46	1
278	M	55	1
279	M	8	1
280	F	63	7
281	F	77	1
282	F	77	1
283	M	11	1
284	M	73	1
285	M	73	1
286	F	10	1
287	F	2	1
288	M	62	1
289	M	62	1
290	F	0	1
291	F	48	1
292	F	48	1
293	F	48	1
294	F	48	1

## Sheet: Patients without remnant lead
No.	Sex	Age at HTPL	Site of MR examination 1=brain 2=abdomene 3=low peripheral 4=C spine 5=L spine 6=hip 7=upper extremity 8=heart
1	M	47	1
2	M	54	1
3	M	61	2
4	F	55	1
5	M	52	1
6	F	66	1
7	M	52	1
8	M	52	1
9	M	52	1
10	M	52	1
11	M	52	1
12	M	52	1
13	M	52	1
14	M	52	5
